# Supplementary material for: Cathepsin L, a Target of Hypoxia-Inducible Factor-1-α, Is Involved in Melanosome Degradation in Melanocytes
Source: Int J Mol Sci. 2021 Aug 10;22(16):8596. doi: 10.3390/ijms22168596 (PMC8395286; doi:10.3390/ijms22168596)
Supplement: Supplementary file 1 [file ijms-22-08596-s001.zip]

Archive with 1 entries (1 files):
- ijms-1223419-supplementary.pdf
